# Supplementary material for: Rheological Investigation as Tool to Assess Physicochemical Stability of a Hyaluronic Acid Dermal Filler Cross-Linked with Polyethylene Glycol Diglycidyl Ether and Containing Calcium Hydroxyapatite, Glycine and L-Proline
Source: Gels. 2022 Apr 23;8(5):264. doi: 10.3390/gels8050264 (PMC9140203; doi:10.3390/gels8050264)
Supplement: Supplementary file 1 [file gels-08-00264-s001.zip]

Archive with 1 entries (1 files):
- gels-1661656-supplementary.pdf
